# Supplementary material for: Cultural adaptation of the mental health first aid guidelines for assisting a person at risk of suicide to China: a Delphi expert consensus study
Source: BMC Psychiatry. 2020 Sep 16;20:454. doi: 10.1186/s12888-020-02858-9 (PMC7493309; doi:10.1186/s12888-020-02858-9)
Supplement: Supplementary file 1 — Additional file 1. Statements that were presented to the panel and their ratings across 2 rounds of the survey. [file 12888_2020_2858_MOESM1_ESM.xlsx]

## Sheet: Table 1
Table 1. Statements in the questionnaire of Round 1 (n=141) and their endorsement rates (n of panellists=56)
Statement order*	Statements in English	Statements in Chinese	Ratings (%)
	Section 1: identification of suicide risk and approaching	第一部分：识别自杀风险与初步接近
	Before approaching	接近对方前
1	The first aider should not assume that the person will get better without help.	急救人员不应假定对方不需要帮助就会好。	96.4286
2	The first aider should not assume that the person will seek help on their own.	急救人员不应假定对方会主动寻求帮助。	94.6429
3	The first aider should be able to recognise the warning signs of suicide.	急救人员应能辨识自杀的预警信号。	100
4	The first aider should act promptly if they think someone is considering suicide.	如果发现有人想自杀，急救人员应迅速做出反应。	100
5	If the suicidal person has already harmed themselves, the first aider should administer first aid and call emergency services, asking for an ambulance.	如果想自杀者已有自伤行动，急救人员应进行急救，并打电话呼叫救护车。	98.2143
6	The first aider should talk to other people who know the person to see if they also have concerns.	急救人员可向其他认识救助对象的人了解他们是否也有类似的担心。	89.2857
7	The first aider should avoid raising the topic of suicide with the person during an argument or if they are really upset because this may end up getting a bad reaction and distancing them.	当救助对象处于争论中或当他们非常恼怒时，急救人员应首先安抚情绪而非直接提出自杀的话题，因为这可能导致对方有不好的反应并疏远急救人员。	94.6429
8	The first aider needs to be aware of their attitudes about suicide and the impact of these upon their ability to provide assistance, e.g. Beliefs that suicide is wrong or that it is a rational option.	急救人员需要清楚自己对自杀的态度（例如，相信自杀是错误的或者是理性的选择）以及这种态度对自己提供帮助能力的影响。	98.2143
9	The first aider should be aware that different cultures have different beliefs and attitudes about suicide.	急救人员应明白不同的文化对自杀有不同的看法与态度。	92.8571
	How to make the approach and asking about suicidal thoughts	如何接近与询问自杀想法
10	The first aider should tell the person their concerns about them, describing behaviours that have caused them to be concerned about suicide.	急救人员应通过描述对方的相关行为来表达自己对他可能会自杀的担心。	92.8571
11	The first aider should ask about and allow the person time to discuss their negative feelings before asking about suicidal thoughts.	在询问对方自杀想法前，急救人员应给对方时间来讨论其消极情绪。	92.8571
12	If the first aider thinks someone might be having suicidal thoughts, they should ask that person directly.	如果急救人员认为某人可能有自杀想法，应直接询问。	91.0714
13	The first aider should ask the person about suicidal thoughts, even if the first aider feels uncomfortable doing so.	即使急救人员只有轻度怀疑对方可能有自杀想法，也应询问对方。	92.8571
14	If the first aider thinks someone might be having suicidal thoughts and feels unable to ask them, the first aider should find someone who is able to ask.	如果急救人员怀疑对方可能有自杀想法但感觉不好问对方或与对方互动时感到不自在，这时急救人员应找别人来问。	71.4286
15	The first aider should not avoid using the word 'suicide'. It is important to discuss the issue directly, without dread or expressing negative judgement.	急救人员不应回避使用“自杀”或“自杀死亡”这个词，不带恐惧和负面评判地直接讨论这个话题很重要。	98.2143
16	The first-aider should avoid using terms to describe suicide that promote stigmatising attitudes, e.g. 'commit suicide' or refer to a suicide attempt as having 'failed' or been 'unsuccessful'.	急救人员应避免使用带有歧视意味的语言来描述自杀，如将自杀称为“寻短见”，或将自杀未遂称为“失败”或“不成功”。	92.8571
17	The first aider should know that it is more important to ask about suicidal thoughts than to be concerned about the exact wording.	急救人员应明白，询问自杀想法比斟酌用词更重要。	85.7143
18	The first aider should be aware that if a person is not suicidal, asking them cannot put the idea of suicide in their head.	急救人员应明白，如果对方没有自杀想法，询问本身并不会使对方产生这个想法。	89.2857
19	The first aider should be aware that if a person is suicidal, asking them about suicidal thoughts will not increase the risk that they will act on these.	急救人员应明白，如果对方已有自杀想法，询问本身并不会增加对方自杀的风险。	91.0714
20	The first aider should be aware that if a person is suicidal, asking them about suicidal thoughts will allow them the chance to talk about their problems and show them that somebody cares.	急救人员应明白，如果对方已有自杀想法，询问这个想法会使对方有机会谈论其问题，并让对方明白有人在关心他。	98.2143
21	The first aider should not ask about suicide in leading or judgmental ways e.g. ‘you’re not thinking of doing anything stupid, are you?’ .	急救人员不应以主导或评判的口吻询问对方，例如，“你不会是想做傻事吧？”	96.4286
22	The first aider should be aware that it is more important to genuinely want to help than to be of the same age, gender or cultural background as the person..	急救人员应意识到与对方有相似的背景不如真诚地想要帮助对方更重要。	89.2857
	If the first aider feels unsuccessful in their approach or If the person doesn’t want to talk	如果急救人员感觉自己的接近不成功或对方不想谈
23	If the first aider thinks the person is uncomfortable interacting with them due to differences in age group or gender, they should ask the person if they would prefer to talk to someone of the same age group or gender.	如果急救人员无法与对方建立情感联系，这时应提出帮助其寻找其他人来谈。	98.2143
24	The first aider should understand that the person may not want to talk with them, and should offer to help them find someone else to talk to.	急救人员应体谅对方可能不想跟自己谈，这时应提出帮助其寻找其他人来谈。	98.2143
	Reacting to expressions of suicidal thoughts.	对自杀想法的表达做出反应
25	The first aider should know that it is common to feel panic or shock when someone discloses thoughts of suicide.	急救人员应明白，当对方透露出自杀想法时，自己感觉恐慌或震惊是正常的。	83.9286
26	The first aider should avoid expressing negative reactions to suicidal thoughts, e.g. judgement, shock, panic, anger.	急救人员应避免对自杀想法表现出负面反应，如评判、震惊、恐慌、愤怒等。	92.8571
27	The first aider should appear calm and confident in the face of the suicide crisis, as this may have a reassuring effect for the suicidal person.	急救人员在面对自杀危机时应表现出镇定与自信，因为这会使救助对象感觉安心。	100
28	The first aider should react to expressions of suicidal thoughts with calmness and empathy.	急救人员应镇定并且有同理心地对自杀想法作出反应。	100
29	The first aider should allow the suicidal person to discuss their feelings. A suicidal person may feel relief at being able to do so.	急救人员应允许救助对象讨论其感受，他在说出自己的感受以后可能会感到放松。	100
	Psychosis specific	精神病相关
30	if the suicidal person says they are hearing voices, the first aider should ask what the voices are telling the person in case the voices are relevant to their current suicidal thoughts.	如果想自杀者说其听到声音，这时急救人员应询问这个声音告诉他什么，或许这个声音与其当前的自杀想法有关。	96.4286
	Section 2: Assessing seriousness of the suicide risk	第二部分：评估自杀风险
	Assessing urgency	评估紧迫性
33	The first aider should determine the urgency of taking action based on recognition of suicide warning signs.	急救人员应根据所识别的自杀预警信号决定采取行动的紧迫性。	100
34	The first aider should take all thoughts of suicide seriously. The lack of a plan for suicide is not sufficient to ensure safety.	急救人员应认真对待所有的自杀想法，救助对象没有自杀计划不代表他是安全的。	94.6429
35	The first aider should take expressions of suicidal thoughts seriously and act on these, not dismissing them as 'attention seeking' or a 'cry for help'.	急救人员应认真对待救助对象的自杀想法，并采取行动，而不是将其视为“寻求关注”而置之不理。	100
	Finding out about their plan	了解其计划
36	The first aider should ask the suicidal person if they have a plan for suicide.	急救人员应询问想自杀者是否有如何自杀的计划。	98.2143
37	The first aider should ask the suicidal person how they intend to suicide i.e. ask them direct questions about how, when and where they intend to suicide.	急救人员应询问想自杀者准备怎样自杀，如何时、何地、用何种办法自杀。	98.2143
38	The first aider should ask the suicidal person if they have decided when they will carry out their plan.	急救人员应询问想自杀者是否已决定何时自杀。	98.2143
39	The first aider should find out if the suicidal person has already taken steps to secure the means to end their life.	急救人员应查明想自杀者是否已采取措施来确保其自杀方式可以结束生命。	98.2143
40	The first aider should be aware that those at the highest risk for acting on thoughts of suicide in the near future have a specific suicide plan, the means to carry out the plan, a time set for doing it, and an intention to do it.	急救人员应明白，近期将自杀想法付诸实施风险最高的人是那些有特定的自杀计划、手段、时间及意图的人。	96.4286
	Asking about other factors that contribute to risk	询问其它风险因素
41	The first aider should ask the suicidal person if they have been using drugs or alcohol.	急救人员应询问想自杀者是否在使用违禁药品或酒精。	92.8571
42	The first aider should ask if the suicidal person has received treatment for mental health problems or is taking any medication.	急救人员应询问想自杀者是否因为心理健康问题在接受治疗，或在服用任何药物。	96.4286
43	The first aider should ask the suicidal person if they have received mental health treatment in the past.	急救人员应询问想自杀者既往是否接受过心理健康治疗。	91.0714
44	The first aider should ask the suicidal person how they are feeling right now.	急救人员应询问想自杀者现在感觉如何。	100
45	The first aider should ask about current supports to help the person at risk.	急救人员应询问想自杀者现有的可以帮助他的资源。	100
46	The first aider should ask the suicidal person if they have told anyone about how they are feeling.	急救人员应询问想自杀者是否告诉过其他人自己的感觉。	98.2143
47	The first aider should ask the suicidal person if there have been changes in their employment, social life, or family.	急救人员应询问想自杀者其工作、社交生活或家庭是否有变动。	96.4286
48	The first aider should ask the suicidal person if they have ever known anyone who has died by suicide.	急救人员应询问想自杀者是否有认识的人因自杀而死亡。	87.5
49	The first aider should ask the suicidal person if they have ever made a suicide plan in the past.	急救人员应询问想自杀者是否有过自杀计划。	98.2143
50	The first aider should ask the suicidal person if they have ever made a suicide attempt in the past.	急救人员应询问想自杀者是否曾自杀未遂。	98.2143
	Section 3: Initial assistance	第三部分：初始协助
53	The first aider should not put themselves in any danger while offering support to the suicidal person.	在为想自杀者提供帮助时，急救人员不应置自己于任何危险中。	92.8571
54	The first aider should not leave someone who is feeling suicidal on their own.	若有人有自杀想法，急救人员不应留其独处。	98.2143
55	The first aider should work collaboratively with the suicidal person to ensure their safety, rather than acting alone to prevent suicide.	急救人员应与想自杀者合作来保证其安全，而不是独自行动来防止对方自杀。	96.4286
56	If the first aider suspects there is an immediate risk of the person acting on suicidal thoughts, they should act quickly even if they are unsure.	如果急救人员怀疑对方有把自杀想法立即付诸行动的风险，即使不确定也要快速行动。	94.6429
57	The first aider should be prepared for the suicidal person to possibly express anger and feel betrayal by their attempt to prevent their suicide or help them get professional help.	急救人员应有思想准备，对方可能会因为自己试图阻止他们自杀或帮助其获得专业协助而表现出愤怒和感到遭受背叛。	96.4286
58	If the person is suicidal, the first aider should discuss with the suicidal person what actions they should take to get help.	对想自杀者，急救人员应与其讨论采取什么行动来获得帮助。	98.2143
59	If the person is suicidal, the first aider should encourage the suicidal person to get appropriate professional help as soon as possible (i.e. See a mental health professional or someone at a mental health service).	对想自杀者，急救人员应鼓励其尽快获得适当的专业帮助（即去看精神科医生或心理咨询师）。	96.4286
60	If the suicidal person refuses professional help, the first aider should encourage the suicidal person to get appropriate professional help as soon as possible (i.e. See a mental health professional or someone at a mental health service).	如果想自杀者不愿意寻求帮助，急救人员还是应该鼓励其去寻求专业帮助（如精神科医生或心理咨询师）。	98.2143
61	If the suicidal person refuses professional help, the first aider should call a mental health centre or crisis telephone line and ask for advice on the situation.	如果想自杀者拒绝专业帮助，急救人员应致电精神卫生中心或危机干预热线，咨询其对当前情况的建议。	96.4286
62	If the suicidal person has a specific plan, the first aider should call a mental health centre or crisis telephone line and ask for advice on the situation.	如果想自杀者已有具体计划，急救人员应致电精神卫生中心或危机干预热线，咨询其对当前情况的建议。	92.8571
63	If the suicidal person has the means to carry out their suicide plan, the first aider should seek the permission of the suicidal person to take the suicidal tools away.	如果想自杀者已有实施自杀计划的方法，急救人员应征得对方同意并拿走其自杀工具。	92.8571
64	If the suicidal person does not agree to give the first aider the things they intend using to kill themselves, the first aider should call a mental health centre or crisis telephone line and ask for advice on the situation.	如果想自杀者不同意把自杀工具给急救人员，急救人员应致电精神卫生中心或危机干预热线，咨询其对当前情况的建议。	85.7143
65	If the suicidal person can't commit to stay safe, the first aider should Seek the permission of the suicidal person to contact their regular doctor or mental health professional about their concerns.	如果想自杀者不肯承诺保持安全，急求人员应在获得允许后，联系其平常看的医生或心理健康专业人员并询问他们的想法。	92.8571
66	If the first aider needs to contact a health professional about the suicidal person, they should preferably contact a professional the person already knows and trusts.	如果急救人员需要联系医务人员，最好联系想自杀者认识和信任的专业人员。	96.4286
67	If the first aider has to call the police, they should inform them that the person is suicidal in order to help them respond appropriately.	如果急救人员需要给警察打电话，则需告知警察该当事人有自杀倾向，以帮助警察适当应对。	98.2143
68	If the suicidal person doesn't want to talk to someone face-to-face, the first aider should encourage them to contact a suicide helpline.	如果想自杀者不想跟别人面对面交流，急救人员应鼓励其拨打心理危机干预热线。	100
69	The first aider should find out information on the resources and services available for a person who is considering suicide.	急救人员应找出对想自杀者有用的资源和服务信息。	100
70	The first aider should provide the suicidal person with information and resources about where they can seek help.	急救人员应给想自杀者提供可在哪里寻找帮助的信息和资源。	100
71	If the suicidal person refuses professional help, the first aider should call a mental health centre or crisis telephone line and ask for advice on the situation.	急救人员在救助过程中遇到困难时，可拨打心理危机干预热线，寻求如何提供帮助的指导。	94.6429
72	If the suicidal person has a weapon, the first aider should contact the police.	如果想自杀者持有武器，急救人员应报警。	98.2143
73	The first aider must keep in mind that they may not be successful in preventing suicide.	急救人员必须牢记自己可能无法阻止别人自杀。	96.4286
74	the first aider should exercise appropriate self-care after helping someone who is feeling suicidal.	急救人员应在帮助想自杀者后进行适当的自我调节。	100
	Section 4: Talking with a suicidal person	第四部分：与想自杀者交谈
	Letting the person know you care	让对方知道你的关心
77	The first aider should tell the suicidal person they care and want to help.	急救人员应告知想自杀者自己对他的关心，并表示愿意提供帮助。	98.2143
78	The first aider should reassure the suicidal person that they want to hear whatever the person has to say.	急救人员应让想自杀者放心，不论他想说什么自己都愿意听。	100
	Tone of the conversation	对话的语气
79	The first aider should give the suicidal person their undivided attention.	急救人员应把全部的注意力放在想自杀者身上。	94.6429
80	The first aider should be patient and calm while the suicidal person is talking about their feelings.	当想自杀者在谈论其感受时，急救人员应耐心、镇定。	100
81	The first aider should be conscious of their body language, ensuring it doesn't communicate a lack of interest or negative attitude.	急救人员应注意自己的体态语言，确保不会表现出缺乏兴趣或负面态度。	100
	Active listening	积极倾听
82	The first aider should show they are listening by summarising what the suicidal person is saying.	急救人员应总结想自杀者说了什么，以表明自己在听。	96.4286
83	The first aider should clarify important points with the person to make sure they fully understand.	急救人员应与对方澄清重点以确保自己完全理解。	98.2143
84	The first aider should be supportive and understanding of the suicidal person.	急救人员应对想自杀者表现出支持和理解。	96.4286
85	The first aider should express empathy for the suicidal person.	急救人员应对想自杀者表现出同理心。	100
86	The first aider should listen to the suicidal person without expressing judgment.	急救人员应不带评判地倾听想自杀者说话。	100
	Content	交谈内容
87	The first aider should encourage the suicidal person to do most of the talking.	急救人员应鼓励想自杀者多说。	92.8571
88	The first aider should ask what the suicidal person is thinking and feeling.	急救人员应询问想自杀者的想法和感受。	98.2143
89	The first aider should ask open questions to find out more about the suicidal thoughts and feelings and the problems behind these.	急救人员应提出开放性问题，以了解更多有关自杀的想法和感受以及其背后的问题。	98.2143
90	The first aider should let the suicidal person know that it's ok to talk about things that might be painful.	急救人员应让想自杀者明白，谈论一些可能会很痛苦的事情是没有问题的。	89.2857
91	The first aider should focus on the things that will keep the suicidal person safe for now rather than the things that put the person at risk.	急救人员应把重点放在那些能让想自杀者保持安全的事情上，而不是那些使其处于危险中的事情。	91.0714
92	The first aider should only ask about issues that affect the immediate safety of the person who is suicidal.	急救人员应注重影响想自杀者当下人身安全的事情。	96.4286
	Reacting to suicidal thoughts	对自杀想法做出反应
93	Suicidal thoughts are often a plea for help and a desperate attempt to escape from problems and distressing feelings. The first aider should therefore allow the suicidal person to talk about those thoughts and feelings.	自杀想法往往是求助、逃避问题或痛苦感受的绝望尝试，因此急救人员应允许想自杀者讨论他们的想法和感受。	100
94	The first aider should allow the suicidal person to express their feelings (e.g. allow them to cry, express anger or scream).	急救人员应允许想自杀者表达感受（如允许其哭泣、表达愤怒或尖叫）。	100
95	The first aider needs to allow the suicidal person to talk about their reasons for wanting to die.	急救人员应允许想自杀者讨论想结束生命的原因。	100
96	The first aider should validate the suicidal person's thoughts and feelings and acknowledge that these may be hard to talk about.	急救人员应认同想自杀者的想法和感受，并认可这些想法和感受可能很难说出口。	85.7143
97	The first aider should accept what the suicidal person is saying without agreeing or disagreeing with their behaviour or point of view.	急救人员应接纳想自杀者说的话，而不是赞成或反对其行为或观点。	96.4286
98	The first aider should remind the suicidal person that suicidal thoughts need not be acted on.	急救人员应提醒想自杀者，并不需要把自杀想法付诸行动。	94.6429
	Offer reassurance	让想自杀者放心
99	The first aider should reassure the suicidal person that they are there for them and want to help.	急救人员应让想自杀者放心，自己就在这里并想帮助他。	100
100	The first aider should reassure the suicidal person that there are solutions to problems or ways other than suicide for coping.	急救人员应让想自杀者放心，除了自杀，还有解决问题的其它方法和途径。	100
101	The first aider should reassure the suicidal person that thoughts of suicide are common, and that many people have them at some stage in their lives.	急救人员应让想自杀者放心，自杀想法很普遍，很多人在一生中的某个阶段有过这种想法。	92.8571
102	The first aider should ask the suicidal person how they would like to be supported and if there is anything they can do to help.	急救人员应询问想自杀者愿意得到怎样的支持，是否自己可以做点什么帮助他。	100
	Highlight positive factors	强调积极因素
103	The fact that the suicidal person is still alive, and talking to the first aider about their feelings, means that they are not quite sure about suicide. The first aider should point this out as a positive thing.	想自杀者还活着并跟急救人员讨论其感受，说明他对是否实施自杀并不太确定，急救人员应把这一点作为正面因素指出来。	92.8571
104	The first aider should thank the suicidal person for sharing their feelings with them and acknowledging the courage this takes.	急救人员应感谢想自杀者与自己分享感受，并认可这需要勇气。	98.2143
105	The first aider should discuss the 'good things' in a person's life, their hopes for the future, and other reasons to live.	急救人员应与对方讨论其生命中”美好的事物”，对未来的希望，及活下去的其它理由。	92.8571
106	The first aider needs to find out what has supported the suicidal person in the past and whether these supports are still available.	急救人员应找出过去是什么支撑了想自杀者，以及这些支撑是否依然存在。	100
	Help with problem-solving	与想自杀者交谈时应避免什么
107	The first aider should not Argue or debate with the person about their thoughts of suicide.	急救人员不应与对方争论或辩论其自杀的想法。	87.5
108	The first aider should not discuss with the person whether suicide is right or wrong.	急救人员不应与对方讨论自杀的对错。	91.0714
109	The first aider should not minimise the suicidal person's problems.	急救人员不应认为想自杀者的问题并不严重。	92.8571
110	The first aider should not give glib 'reassurance' such as 'don't worry', 'cheer up', 'you have everything going for you' or 'everything will be alright'.	急救人员不要给予肤浅的“安慰”，如“不要担心”、“振作起来”、“你什么都有”或“一切都会好起来的”。	82.1429
111	The first aider should not 'call their bluff', dare or tell the suicidal person to 'just do it'.	急救人员不应使用“激将法”，告诉对方“有胆就去做”或“你去做呀”。	92.8571
112	The first aider should not use guilt or threats to prevent suicide (e.g. do not tell the person they will go to hell or ruin other people's lives if they die by suicide).	急救人员不应使用愧疚感或威胁来阻止自杀（例如，不要告诉对方如果他们死于自杀会下地狱或会毁了别人的生活）。	85.7143
113	The first aider should not interrupt with stories of their own.	急救人员不应打断对方，讲自己的事。	91.0714
114	The first aider should not attempt to give the suicidal person a diagnosis of a mental health problem.	急救人员不应试图为想自杀者诊断其心理健康问题。	87.5
115	The first aider should not let the fear of saying the wrong words or of not saying the perfect words keep them from encouraging the suicidal person to talk.	急救人员不应因害怕自己说错话或说话不恰当而不去鼓励想自杀者说话。	92.8571
116	The first aider should not take any hurtful actions or words of the suicidal person personally.	急救人员不应把想自杀者的任何伤感情的行为或言辞当作是针对自己的。	96.4286
117	The first aider should not try to take on the suicidal person's responsibilities.	急救人员不应尝试为想自杀者承担责任。	89.2857
	Section 5: Safety plan	第五部分：安全计划
	Developing the safety plan	制定安全计划及内容
120	Developing the safety plan.	急救人员应尽最大可能让想自杀者参与制定安全计划。	96.4286
121	The first aider should engage the suicidal person to the fullest extent possible in decisions about a safety plan.	安全计划应清晰，概述将要完成什么、谁来做及何时做。	98.2143
122	The safety plan should be clear, outlining what will be done, who will be doing it, and when it will be carried out.	安全计划应更多集中在想自杀者应该做什么，而不是不该做什么。	96.4286
123	The safety plan should focus more on what the suicidal person should do rather than what they should not do.	安全计划持续的时间对想自杀者来说应当是容易做到的，以便使其感到能遵守约定并有成就感。	100
124	Safety plans should be for a length of time which will be easy for the suicidal person to cope with, so that they can feel able to fulfil the agreement and have a sense of achievement.	急救人员不应认为仅有安全计划就足够保障想自杀者的安全了。	98.2143
	The first aider should not assume that a safety plan is adequate to keep the suicidal person safe	安全联系人
125	Safety plans should include 24-hour safety contacts in case the suicidal person feels unable to continue with the agreement not to attempt suicide (such as a suicide helpline, professional helper or family member).	安全计划应包括24小时安全联系人（例如，家人或朋友、心理危机求助热线、专业救助人员），以防想自杀者感觉无法继续遵守安全计划。	100
126	The safety plan should include contact numbers for the suicidal person's doctor or mental health care professional, a suicide helpline or 24-hour crisis line, as well as friends and family members who will help in an emergency.	安全计划应包括想自杀者的医生或心理健康专业人员的联系电话，自杀求助或24小时危机求助热线，以及紧急情况下可提供帮助的家人或朋友的电话。	100
127	The first aider should ask the suicidal person to keep a list of safety contacts with them and agree to call someone when they are feeling suicidal.	急救人员应让想自杀者把安全联系人的名单带在身边，如果感觉想自杀，就打电话给安全联系人。	96.4286
	Section 6: What the first aider should know	第六部分：急救人员应了解的事实
	Suicide facts	自杀有关事实
130	The risk factors for suicide.	自杀的危险因素。	98.2143
131	The link between suicide and mental illness.	自杀与心理疾病的相关性。	96.4286
132	That talking about suicide will not 'put the idea' into someone's head.	讨论自杀并不会“把自杀这个想法”植入对方脑中。	94.6429
	Understanding suicidal thoughts	了解自杀想法
133	The first aider should be aware that it is more important to be genuinely caring than to say ‘all the right things'.	由衷地关心比说大道理更重要。	100
134	The reasons why people have thoughts about suicide.	人为什么会想自杀。	89.2857
135	That most suicidal people do not want to die. They simply do not want to live with the pain.	大部分有自杀想法的人并不是真的想结束生命，他们只是不想伴着痛苦生活。	98.2143
136	That anyone could have thoughts of suicide.	任何人都可能有自杀想法。	92.8571
137	The reasons why people who are having suicidal thoughts don't ask for help.	有人有自杀想法却不寻求帮助的原因。	89.2857
	Helping with suicidal thoughts	帮助应对自杀想法
138	That suicide can be prevented.	自杀是可以预防的。	98.2143
139	That openly talking about suicidal thoughts and feelings can save a life.	开放地谈论有关自杀的想法和感受可以挽救生命。	98.2143
140	That they should not underestimate their abilities to help a suicidal person, even to save a life.	人们不应低估自己帮助想自杀者的能力，甚至可能挽救一条生命。	98.2143
141	That use of alcohol or other drugs can increase the risk of a person acting on suicidal thoughts.	使用酒精或违禁药品会增加一个人把自杀想法付诸行动的风险。	100
142	That unless someone tells you, the only way to know if a person is thinking of suicide is to ask.	除非有人告诉你，否则知道某人是否存在自杀想法的唯一方法就是询问。	85.7143
143	That even though the first aider can offer support, they are not responsible for the actions or behaviour of someone else, and cannot control what they might decide to do.	急救人员虽然可以提供支持，但他们对别人的行为或行动不负有责任，并且不能控制别人可能决定做的事情。	94.6429
144	The local services that can assist in response to people at risk of suicide (i.e. hospitals, mental health clinics, mobile outreach crisis teams, suicide prevention helplines, local emergency services).	当地机构可以为存在自杀风险的人提供帮助（如医院急诊科、精神卫生服务机构门诊、心理危机求助热线）。	100
	Section 7: Confidentiality	第七部分：保密
147	The first aider must never agree to keep the risk of suicide a secret.	急救人员绝不应同意为自杀风险保密。	89.2857
148	The first aider must never agree to keep the suicidal person's suicidal plans a secret.	急救人员绝不应同意为想自杀者的自杀方案保密。	85.7143
149	If the suicidal person refuses to give permission to disclose information about their suicidal thoughts, the first aider may need to breach their confidentiality to ensure their safety.	如果想自杀者不同意急救人员向他人透露其自杀想法，则急救人员可能需要泄密以确保其安全。	96.4286
150	If the suicidal person doesn't want the first aider to tell anyone about their suicidal thoughts, the first aider should not agree and explain why, e.g. 'I care about you too much to keep a secret like this'.	如果想自杀者不想让急救人员告诉任何人其自杀想法，则急救人员不应同意并解释为什么，例如“我太在乎你了，不能保守这样的秘密。你需要帮助，我是来帮你求助的”。	87.5
151	The first aider should treat the suicidal person with respect and involve them in decisions about who else knows about the suicidal crisis.	急救人员应尊重想自杀者，并与其共同决定其自杀危机还应告诉谁。	98.2143
152	If the first aider needs to breach confidentiality to ensure the person’s safety, they should be transparent and tell the person who they will be notifying.	如果急救人员需要违反保密规定以确保想自杀者的安全，则急救人员应坦率地告诉想自杀者将要通知谁。	96.4286
153	The first aider should keep in mind that it is much better to have the person angry at them for sharing their suicidal thoughts without their permission in order to obtain help than to lose the person to suicide.	急救人员应记住，宁可在未经当事人许可的情况下透露其自杀想法以获得帮助，让当事人对自己生气，也不能任凭其自杀而失去生命。	96.4286
* There were 2 open-ended questions included between each two neighboring sections, so that there were gaps in the number of statements.

## Sheet: Table 2
Table 2. Statements included in the adapted suicide MHFA guidelines for China (n=152)*
Statement order#	Statements in English	Statements in Chinese
	Section 1: identification of suicide risk and approaching	第一部分：识别自杀风险与初步接近
	Before approaching	接近对方前
1	The first aider should not assume that the person will get better without help.	急救人员不应假定对方不需要帮助就会好。
2	The first aider should not assume that the person will seek help on their own.	急救人员不应假定对方会主动寻求帮助。
3	The first aider should be able to recognise the warning signs of suicide.	急救人员应能辨识自杀的预警信号。
4	The first aider should act promptly if they think someone is considering suicide.	如果发现有人想自杀，急救人员应迅速做出反应。
5	If the suicidal person has already harmed themselves, the first aider should administer first aid and call emergency services, asking for an ambulance.	如果想自杀者已有自伤行动，急救人员应进行急救，并打电话呼叫救护车。
6	The first aider should talk to other people who know the person to see if they also have concerns.	急救人员可向其他认识救助对象的人了解他们是否也有类似的担心。
7	The first aider should avoid raising the topic of suicide with the person during an argument or if they are really upset because this may end up getting a bad reaction and distancing them.	当救助对象处于争论中或当他们非常恼怒时，急救人员应首先安抚情绪而非直接提出自杀的话题，因为这可能导致对方有不好的反应并疏远急救人员。
8	The first aider needs to be aware of their attitudes about suicide and the impact of these upon their ability to provide assistance, e.g. Beliefs that suicide is wrong or that it is a rational option.	急救人员需要清楚自己对自杀的态度（例如，相信自杀是错误的或者是理性的选择）以及这种态度对自己提供帮助能力的影响。
9	The first aider should be aware that different cultures have different beliefs and attitudes about suicide.	急救人员应明白不同的文化对自杀有不同的看法与态度。
	How to make the approach and asking about suicidal thoughts	如何接近与询问自杀想法
10	The first aider should tell the person their concerns about them, describing behaviours that have caused them to be concerned about suicide.	急救人员应通过描述对方的相关行为来表达自己对他可能会自杀的担心。
11	The first aider should ask about and allow the person time to discuss their negative feelings before asking about suicidal thoughts.	在询问对方自杀想法前，急救人员应给对方时间来讨论其消极情绪。
12	If the first aider thinks someone might be having suicidal thoughts, they should ask that person directly.	如果急救人员认为某人可能有自杀想法，应直接询问。
13	The first aider should ask the person about suicidal thoughts, even if the first aider feels uncomfortable doing so.	即使急救人员只有轻度怀疑对方可能有自杀想法，也应询问对方。
14	If the first aider thinks someone might be having suicidal thoughts and feels unable to ask them, the first aider should find someone who is able to ask.	如果急救人员怀疑对方可能有自杀想法但感觉不好问对方或与对方互动时感到不自在，这时急救人员应找别人来问。
15	The first aider should not avoid using the word 'suicide'. It is important to discuss the issue directly, without dread or expressing negative judgement.	急救人员不应回避使用“自杀”或“自杀死亡”这个词，不带恐惧和负面评判地直接讨论这个话题很重要。
16	The first-aider should avoid using terms to describe suicide that promote stigmatising attitudes, e.g. 'commit suicide' or refer to a suicide attempt as having 'first aideriled' or been 'unsuccessful'.	急救人员应避免使用带有歧视意味的语言来描述自杀，如将自杀称为“寻短见”，或将自杀未遂称为“失败”或“不成功”。
17	The first aider should know that it is more important to ask about suicidal thoughts than to be concerned about the exact wording.	急救人员应明白，询问自杀想法比斟酌用词更重要。
18	The first aider should be aware that if a person is not suicidal, asking them cannot put the idea of suicide in their head.	急救人员应明白，如果对方没有自杀想法，询问本身并不会使对方产生这个想法。
19	The first aider should be aware that if a person is suicidal, asking them about suicidal thoughts will not increase the risk that they will act on these.	急救人员应明白，如果对方已有自杀想法，询问本身并不会增加对方自杀的风险。
20	The first aider should be aware that if a person is suicidal, asking them about suicidal thoughts will allow them the chance to talk about their problems and show them that somebody cares.	急救人员应明白，如果对方已有自杀想法，询问这个想法会使对方有机会谈论其问题，并让对方明白有人在关心他。
21	The first aider should not ask about suicide in leading or judgmental ways e.g. ‘you’re not thinking of doing anything stupid, are you?’ .	急救人员不应以主导或评判的口吻询问对方，例如，“你不会是想做傻事吧？”
22	The first aider should be aware that it is more important to genuinely want to help than to be of the same age, gender or cultural background as the person..	急救人员应意识到与对方有相似的背景不如真诚地想要帮助对方更重要。
	If the first aider feels unsuccessful in their approach or If the person doesn’t want to talk	如果急救人员感觉自己的接近不成功或对方不想谈
23	If the first aider thinks the person is uncomfortable interacting with them due to differences in age group or gender, they should ask the person if they would prefer to talk to someone of the same age group or gender.	如果急救人员无法与对方建立情感联系，这时应提出帮助其寻找其他人来谈。
24	The first aider should understand that the person may not want to talk with them, and should offer to help them find someone else to talk to.	急救人员应体谅对方可能不想跟自己谈，这时应提出帮助其寻找其他人来谈。
	Reacting to expressions of suicidal thoughts.	对自杀想法的表达做出反应
25	The first aider should know that it is common to feel panic or shock when someone discloses thoughts of suicide.	急救人员应明白，当对方透露出自杀想法时，自己感觉恐慌或震惊是正常的。
26	The first aider should avoid expressing negative reactions to suicidal thoughts, e.g. judgement, shock, panic, anger.	急救人员应避免对自杀想法表现出负面反应，如评判、震惊、恐慌、愤怒等。
27	The first aider should appear calm and confident in the first aiderce of the suicide crisis, as this may have a reassuring effect for the suicidal person.	急救人员在面对自杀危机时应表现出镇定与自信，因为这会使救助对象感觉安心。
28	The first aider should react to expressions of suicidal thoughts with calmness and empathy.	急救人员应镇定并且有同理心地对自杀想法作出反应。
29	The first aider should allow the suicidal person to discuss their feelings. A suicidal person may feel relief at being able to do so.	急救人员应允许救助对象讨论其感受，他在说出自己的感受以后可能会感到放松。
	Psychosis specific	精神病相关
30	if the suicidal person says they are hearing voices, the first aider should ask what the voices are telling the person in case the voices are relevant to their current suicidal thoughts.	如果想自杀者说其听到声音，这时急救人员应询问这个声音告诉他什么，或许这个声音与其当前的自杀想法有关。
	Section 2: Assessing seriousness of the suicide risk	第二部分：评估自杀风险
	Assessing urgency	评估紧迫性
33	The first aider should determine the urgency of taking action based on recognition of suicide warning signs.	急救人员应根据所识别的自杀预警信号决定采取行动的紧迫性。
34	The first aider should take all thoughts of suicide seriously. The lack of a plan for suicide is not sufficient to ensure safety.	急救人员应认真对待所有的自杀想法，救助对象没有自杀计划不代表他是安全的。
35	The first aider should take expressions of suicidal thoughts seriously and act on these, not dismissing them as 'attention seeking' or a 'cry for help'.	急救人员应认真对待救助对象的自杀想法，并采取行动，而不是将其视为“寻求关注”而置之不理。
	Finding out about their plan	了解其计划
36	The first aider should ask the suicidal person if they have a plan for suicide.	急救人员应询问想自杀者是否有如何自杀的计划。
37	The first aider should ask the suicidal person how they intend to suicide i.e. ask them direct questions about how, when and where they intend to suicide.	急救人员应询问想自杀者准备怎样自杀，如何时、何地、用何种办法自杀。
38	The first aider should ask the suicidal person if they have decided when they will carry out their plan.	急救人员应询问想自杀者是否已决定何时自杀。
39	The first aider should find out if the suicidal person has already taken steps to secure the means to end their life.	急救人员应查明想自杀者是否已采取措施来确保其自杀方式可以结束生命。
A-1	(Added) The first aider should ask the person if they have discussed suicide with anyone else.	（新增）急救人员应询问想自杀者是否透露过自杀的想法给其他人。
40	The first aider should be aware that those at the highest risk for acting on thoughts of suicide in the near future have a specific suicide plan, the means to carry out the plan, a time set for doing it, and an intention to do it.	急救人员应明白，近期将自杀想法付诸实施风险最高的人是那些有特定的自杀计划、手段、时间及意图的人。
	Asking about other first aiderctors that contribute to risk	询问其它风险因素
A-2	(Added) The first aider should ask the person about their attitudes towards suicide.	（新增）急救人员应询问想自杀者对于自杀的态度。
A-3	(Added) The first aider should ask the person what they want to achieve by attempting suicide.	（新增）急救人员应询问想自杀者希望通过自杀达到什么目的。
41	The first aider should ask the suicidal person if they have been using drugs or alcohol.	急救人员应询问想自杀者是否在使用违禁药品或酒精。
42	The first aider should ask if the suicidal person has received treatment for mental health problems or is taking any medication.	急救人员应询问想自杀者是否因为心理健康问题在接受治疗，或在服用任何药物。
43	The first aider should ask the suicidal person if they have received mental health treatment in the past.	急救人员应询问想自杀者既往是否接受过心理健康治疗。
44	The first aider should ask the suicidal person how they are feeling right now.	急救人员应询问想自杀者现在感觉如何。
45	The first aider should ask about current supports to help the person at risk.	急救人员应询问想自杀者现有的可以帮助他的资源。
46	The first aider should ask the suicidal person if they have told anyone about how they are feeling.	急救人员应询问想自杀者是否告诉过其他人自己的感觉。
47	The first aider should ask the suicidal person if there have been changes in their employment, social life, or first aidermily.	急救人员应询问想自杀者其工作、社交生活或家庭是否有变动。
48	The first aider should ask the suicidal person if they have ever known anyone who has died by suicide.	急救人员应询问想自杀者是否有认识的人因自杀而死亡。
49	The first aider should ask the suicidal person if they have ever made a suicide plan in the past.	急救人员应询问想自杀者是否有过自杀计划。
50	The first aider should ask the suicidal person if they have ever made a suicide attempt in the past.	急救人员应询问想自杀者是否曾自杀未遂。
	Section 3: Initial assistance	第三部分：初始协助
53	The first aider should not put themselves in any danger while offering support to the suicidal person.	在为想自杀者提供帮助时，急救人员不应置自己于任何危险中。
54	The first aider should not leave someone who is feeling suicidal on their own.	若有人有自杀想法，急救人员不应留其独处。
A-4	(Added) The first aider should ask the person about their living situation (e.g. if they live alone, with parents).	（新增）急救人员应询问想自杀者现在的居住情况（如，独居、和父母或爱人一起居住，等)。
55	The first aider should work collaboratively with the suicidal person to ensure their safety, rather than acting alone to prevent suicide.	急救人员应与想自杀者合作来保证其安全，而不是独自行动来防止对方自杀。
56	If the first aider suspects there is an immediate risk of the person acting on suicidal thoughts, they should act quickly even if they are unsure.	如果急救人员怀疑对方有把自杀想法立即付诸行动的风险，即使不确定也要快速行动。
57	The first aider should be prepared for the suicidal person to possibly express anger and feel betrayal by their attempt to prevent their suicide or help them get professional help.	急救人员应有思想准备，对方可能会因为自己试图阻止他们自杀或帮助其获得专业协助而表现出愤怒和感到遭受背叛。
58	If the person is suicidal, the first aider should discuss with the suicidal person what actions they should take to get help.	对想自杀者，急救人员应与其讨论采取什么行动来获得帮助。
59	If the person is suicidal, the first aider should encourage the suicidal person to get appropriate professional help as soon as possible (i.e. See a mental health professional or someone at a mental health service).	对想自杀者，急救人员应鼓励其尽快获得适当的专业帮助（即去看精神科医生或心理咨询师）。
60	If the suicidal person refuses professional help, the first aider should encourage the suicidal person to get appropriate professional help as soon as possible (i.e. See a mental health professional or someone at a mental health service).	如果想自杀者不愿意寻求帮助，急救人员还是应该鼓励其去寻求专业帮助（如精神科医生或心理咨询师）。
61	If the suicidal person refuses professional help, the first aider should call a mental health centre or crisis telephone line and ask for advice on the situation.	如果想自杀者拒绝专业帮助，急救人员应致电精神卫生中心或危机干预热线，咨询其对当前情况的建议。
62	If the suicidal person has a specific plan, the first aider should call a mental health centre or crisis telephone line and ask for advice on the situation.	如果想自杀者已有具体计划，急救人员应致电精神卫生中心或危机干预热线，咨询其对当前情况的建议。
63	If the suicidal person has the means to carry out their suicide plan, the first aider should seek the permission of the suicidal person to take the suicidal tools away.	如果想自杀者已有实施自杀计划的方法，急救人员应征得对方同意并拿走其自杀工具。
64	If the suicidal person does not agree to give the first aider the things they intend using to kill themselves, the first aider should call a mental health centre or crisis telephone line and ask for advice on the situation.	如果想自杀者不同意把自杀工具给急救人员，急救人员应致电精神卫生中心或危机干预热线，咨询其对当前情况的建议。
A-5	(Added) If the suicidal person has the means to carry out their suicide plan, the first aider should take the means of suicide away without the person's permission.	（新增）即使想自杀者不同意把自杀工具给急救人员，急救人员还是应该在可能的情况下拿走其自杀工具。
65	If the suicidal person can't commit to stay safe, the first aider should Seek the permission of the suicidal person to contact their regular doctor or mental health professional about their concerns.	如果想自杀者不肯承诺保持安全，急求人员应在获得允许后，联系其平常看的医生或心理健康专业人员并询问他们的想法。
66	If the first aider needs to contact a health professional about the suicidal person, they should preferably contact a professional the person already knows and trusts.	如果急救人员需要联系医务人员，最好联系想自杀者认识和信任的专业人员。
67	If the first aider has to call the police, they should inform them that the person is suicidal in order to help them respond appropriately.	如果急救人员需要给警察打电话，则需告知警察该当事人有自杀倾向，以帮助警察适当应对。
68	If the suicidal person doesn't want to talk to someone first aiderce-to-first aiderce, the first aider should encourage them to contact a suicide helpline.	如果想自杀者不想跟别人面对面交流，急救人员应鼓励其拨打心理危机干预热线。
69	The first aider should find out information on the resources and services available for a person who is considering suicide.	急救人员应找出对想自杀者有用的资源和服务信息。
A-6	(Added) The first aider should ask the person about other sources of social support, such as trusted relatives or friends.	（新增）急救人员应询问想自杀者是否有其他社会支持资源，比如可以信赖的亲属或朋友。
70	The first aider should provide the suicidal person with information and resources about where they can seek help.	急救人员应给想自杀者提供可在哪里寻找帮助的信息和资源。
71	If the suicidal person refuses professional help, the first aider should call a mental health centre or crisis telephone line and ask for advice on the situation.	急救人员在救助过程中遇到困难时，可拨打心理危机干预热线，寻求如何提供帮助的指导。
72	If the suicidal person has a weapon, the first aider should contact the police.	如果想自杀者持有武器，急救人员应报警。
73	The first aider must keep in mind that they may not be successful in preventing suicide.	急救人员必须牢记自己可能无法阻止别人自杀。
74	the first aider should exercise appropriate self-care after helping someone who is feeling suicidal’.	急救人员应在帮助想自杀者后进行适当的自我调节。
	Section 4: Talking with a suicidal person	第四部分：与想自杀者交谈
	Letting the person know you care	让对方知道你的关心
77	The first aider should tell the suicidal person they care and want to help.	急救人员应告知想自杀者自己对他的关心，并表示愿意提供帮助。
78	The first aider should reassure the suicidal person that they want to hear whatever the person has to say.	急救人员应让想自杀者放心，不论他想说什么自己都愿意听。
A-7	(Added) The first aider should let the person have some time alone in a safe place.	（新增）急救人员可以让想自杀者在安全的环境中有适度的独处时间。
	Tone of the conversation	对话的语气
79	The first aider should give the suicidal person their undivided attention.	急救人员应把全部的注意力放在想自杀者身上。
80	The first aider should be patient and calm while the suicidal person is talking about their feelings.	当想自杀者在谈论其感受时，急救人员应耐心、镇定。
81	The first aider should be conscious of their body language, ensuring it doesn't communicate a lack of interest or negative attitude.	急救人员应注意自己的体态语言，确保不会表现出缺乏兴趣或负面态度。
	Active listening	积极倾听
82	The first aider should show they are listening by summarising what the suicidal person is saying.	急救人员应总结想自杀者说了什么，以表明自己在听。
83	The first aider should clarify important points with the person to make sure they fully understand.	急救人员应与对方澄清重点以确保自己完全理解。
84	The first aider should be supportive and understanding of the suicidal person.	急救人员应对想自杀者表现出支持和理解。
85	The first aider should express empathy for the suicidal person.	急救人员应对想自杀者表现出同理心。
86	The first aider should listen to the suicidal person without expressing judgment.	急救人员应不带评判地倾听想自杀者说话。
	Content	交谈内容
87	The first aider should encourage the suicidal person to do most of the talking.	急救人员应鼓励想自杀者多说。
88	The first aider should ask what the suicidal person is thinking and feeling.	急救人员应询问想自杀者的想法和感受。
89	The first aider should ask open questions to find out more about the suicidal thoughts and feelings and the problems behind these.	急救人员应提出开放性问题，以了解更多有关自杀的想法和感受以及其背后的问题。
90	The first aider should let the suicidal person know that it's ok to talk about things that might be painful.	急救人员应让想自杀者明白，谈论一些可能会很痛苦的事情是没有问题的。
91	The first aider should focus on the things that will keep the suicidal person safe for now rather than the things that put the person at risk.	急救人员应把重点放在那些能让想自杀者保持安全的事情上，而不是那些使其处于危险中的事情。
92	The first aider should only ask about issues that affect the immediate safety of the person who is suicidal.	急救人员应注重影响想自杀者当下人身安全的事情。
	Reacting to suicidal thoughts	对自杀想法做出反应
93	Suicidal thoughts are often a plea for help and a desperate attempt to escape from problems and distressing feelings. The first aider should therefore allow the suicidal person to talk about those thoughts and feelings.	自杀想法往往是求助、逃避问题或痛苦感受的绝望尝试，因此急救人员应允许想自杀者讨论他们的想法和感受。
94	The first aider should allow the suicidal person to express their feelings (e.g. allow them to cry, express anger or scream).	急救人员应允许想自杀者表达感受（如允许其哭泣、表达愤怒或尖叫）。
95	The first aider needs to allow the suicidal person to talk about their reasons for wanting to die.	急救人员应允许想自杀者讨论想结束生命的原因。
96	The first aider should validate the suicidal person's thoughts and feelings and acknowledge that these may be hard to talk about.	急救人员应认同想自杀者的想法和感受，并认可这些想法和感受可能很难说出口。
97	The first aider should accept what the suicidal person is saying without agreeing or disagreeing with their behaviour or point of view.	急救人员应接纳想自杀者说的话，而不是赞成或反对其行为或观点。
98	The first aider should remind the suicidal person that suicidal thoughts need not be acted on.	急救人员应提醒想自杀者，并不需要把自杀想法付诸行动。
	Offer reassurance	让想自杀者放心
99	The first aider should reassure the suicidal person that they are there for them and want to help.	急救人员应让想自杀者放心，自己就在这里并想帮助他。
100	The first aider should reassure the suicidal person that there are solutions to problems or ways other than suicide for coping.	急救人员应让想自杀者放心，除了自杀，还有解决问题的其它方法和途径。
101	The first aider should reassure the suicidal person that thoughts of suicide are common, and that many people have them at some stage in their lives.	急救人员应让想自杀者放心，自杀想法很普遍，很多人在一生中的某个阶段有过这种想法。
102	The first aider should ask the suicidal person how they would like to be supported and if there is anything they can do to help.	急救人员应询问想自杀者愿意得到怎样的支持，是否自己可以做点什么帮助他。
	Highlight positive first aiderctors	强调积极因素
103	The first aiderct that the suicidal person is still alive, and talking to the first aider about their feelings, means that they are not quite sure about suicide. The first aider should point this out as a positive thing.	想自杀者还活着并跟急救人员讨论其感受，说明他对是否实施自杀并不太确定，急救人员应把这一点作为正面因素指出来。
104	The first aider should thank the suicidal person for sharing their feelings with them and acknowledging the courage this takes.	急救人员应感谢想自杀者与自己分享感受，并认可这需要勇气。
105	The first aider should discuss the 'good things' in a person's life, their hopes for the future, and other reasons to live.	急救人员应与对方讨论其生命中”美好的事物”，对未来的希望，及活下去的其它理由。
106	The first aider needs to find out what has supported the suicidal person in the past and whether these supports are still available.	急救人员应找出过去是什么支撑了想自杀者，以及这些支撑是否依然存在。
	Help with problem-solving	与想自杀者交谈时应避免什么
107	The first aider should not Argue or debate with the person about their thoughts of suicide.	急救人员不应与对方争论或辩论其自杀的想法。
108	The first aider should not discuss with the person whether suicide is right or wrong.	急救人员不应与对方讨论自杀的对错。
109	The first aider should not minimise the suicidal person's problems.	急救人员不应认为想自杀者的问题并不严重。
110	The first aider should not give glib 'reassurance' such as 'don't worry', 'cheer up', 'you have everything going for you' or 'everything will be alright'.	急救人员不要给予肤浅的“安慰”，如“不要担心”、“振作起来”、“你什么都有”或“一切都会好起来的”。
111	The first aider should not 'call their bluff', dare or tell the suicidal person to 'just do it'.	急救人员不应使用“激将法”，告诉对方“有胆就去做”或“你去做呀”。
112	The first aider should not use guilt or threats to prevent suicide (e.g. do not tell the person they will go to hell or ruin other people's lives if they die by suicide).	急救人员不应使用愧疚感或威胁来阻止自杀（例如，不要告诉对方如果他们死于自杀会下地狱或会毁了别人的生活）。
113	The first aider should not interrupt with stories of their own.	急救人员不应打断对方，讲自己的事。
114	The first aider should not attempt to give the suicidal person a diagnosis of a mental health problem.	急救人员不应试图为想自杀者诊断其心理健康问题。
115	The first aider should not let the fear of saying the wrong words or of not saying the perfect words keep them from encouraging the suicidal person to talk.	急救人员不应因害怕自己说错话或说话不恰当而不去鼓励想自杀者说话。
116	The first aider should not take any hurtful actions or words of the suicidal person personally.	急救人员不应把想自杀者的任何伤感情的行为或言辞当作是针对自己的。
117	The first aider should not try to take on the suicidal person's responsibilities.	急救人员不应尝试为想自杀者承担责任。
	Section 5: Safety plan	第五部分：安全计划
	Developing the safety plan	制定安全计划及内容
120	Developing the safety plan.	急救人员应尽最大可能让想自杀者参与制定安全计划。
A-8	(Added) The first aider should ask the person to make a verbal or written agreement with a safety plan.	（新增）急救人员可以要求想自杀者对于不自杀约定做出书面的或者口头的承诺。
121	The first aider should engage the suicidal person to the fullest extent possible in decisions about a safety plan.	安全计划应清晰，概述将要完成什么、谁来做及何时做。
122	The safety plan should be clear, outlining what will be done, who will be doing it, and when it will be carried out.	安全计划应更多集中在想自杀者应该做什么，而不是不该做什么。
123	The safety plan should focus more on what the suicidal person should do rather than what they should not do.	安全计划持续的时间对想自杀者来说应当是容易做到的，以便使其感到能遵守约定并有成就感。
A-9	(Added) The first aider should write down the safety plan and leave it with the suicidal person.	（新增）急救人员应该将安全计划的内容列出清单，放在自杀者容易拿到的地方。
124	Safety plans should be for a length of time which will be easy for the suicidal person to cope with, so that they can feel able to fulfil the agreement and have a sense of achievement.	急救人员不应认为仅有安全计划就足够保障想自杀者的安全了。
	The first aider should not assume that a safety plan is adequate to keep the suicidal person safe	安全联系人
125	Safety plans should include 24-hour safety contacts in case the suicidal person feels unable to continue with the agreement not to attempt suicide (such as a suicide helpline, professional helper or first aidermily member).	安全计划应包括24小时安全联系人（例如，家人或朋友、心理危机求助热线、专业救助人员），以防想自杀者感觉无法继续遵守安全计划。
126	The safety plan should include contact numbers for the suicidal person's doctor or mental health care professional, a suicide helpline or 24-hour crisis line, as well as friends and first aidermily members who will help in an emergency.	安全计划应包括想自杀者的医生或心理健康专业人员的联系电话，自杀求助或24小时危机求助热线，以及紧急情况下可提供帮助的家人或朋友的电话。
127	The first aider should ask the suicidal person to keep a list of safety contacts with them and agree to call someone when they are feeling suicidal.	急救人员应让想自杀者把安全联系人的名单带在身边，如果感觉想自杀，就打电话给安全联系人。
	Section 6: What the first aider should know	第六部分：急救人员应了解的事实
	Suicide first aidercts	自杀有关事实
130	The risk first aiderctors for suicide.	自杀的危险因素。
131	The link between suicide and mental illness.	自杀与心理疾病的相关性。
132	That talking about suicide will not 'put the idea' into someone's head.	讨论自杀并不会“把自杀这个想法”植入对方脑中。
	Understanding suicidal thoughts	了解自杀想法
133	The first aider should be aware that it is more important to be genuinely caring than to say ‘all the right things'.	由衷地关心比说大道理更重要。
134	The reasons why people have thoughts about suicide.	人为什么会想自杀。
135	That most suicidal people do not want to die. They simply do not want to live with the pain.	大部分有自杀想法的人并不是真的想结束生命，他们只是不想伴着痛苦生活。
136	That anyone could have thoughts of suicide.	任何人都可能有自杀想法。
137	The reasons why people who are having suicidal thoughts don't ask for help.	有人有自杀想法却不寻求帮助的原因。
	Helping with suicidal thoughts	帮助应对自杀想法
138	That suicide can be prevented.	自杀是可以预防的。
139	That openly talking about suicidal thoughts and feelings can save a life.	开放地谈论有关自杀的想法和感受可以挽救生命。
140	That they should not underestimate their abilities to help a suicidal person, even to save a life.	人们不应低估自己帮助想自杀者的能力，甚至可能挽救一条生命。
141	That use of alcohol or other drugs can increase the risk of a person acting on suicidal thoughts.	使用酒精或违禁药品会增加一个人把自杀想法付诸行动的风险。
142	That unless someone tells you, the only way to know if a person is thinking of suicide is to ask.	除非有人告诉你，否则知道某人是否存在自杀想法的唯一方法就是询问。
143	That even though the first aider can offer support, they are not responsible for the actions or behaviour of someone else, and cannot control what they might decide to do.	急救人员虽然可以提供支持，但他们对别人的行为或行动不负有责任，并且不能控制别人可能决定做的事情。
144	The local services that can assist in response to people at risk of suicide (i.e. hospitals, mental health clinics, mobile outreach crisis teams, suicide prevention helplines, local emergency services).	当地机构可以为存在自杀风险的人提供帮助（如医院急诊科、精神卫生服务机构门诊、心理危机求助热线）。
	Section 7: Confidentiality	第七部分：保密
147	The first aider must never agree to keep the risk of suicide a secret.	急救人员绝不应同意为自杀风险保密。
148	The first aider must never agree to keep the suicidal person's suicidal plans a secret.	急救人员绝不应同意为想自杀者的自杀方案保密。
A-10	(Added) The first aider should not agree to keep the person's criminal conduct confidential.	（新增）急救人员不应同意为想自杀者的严重犯罪行为或意图保密。
A-11	(Added) The first aider should limit discussion of the suicide risk of the person to closely relevant people (e.g. the legal guardian of the person, the professional institution or the police).	（新增）急救人员不应将自杀者的风险告知范围扩大化，即自杀风险仅可以告知必要的相关人员（如，想自杀者的合法监护人、可以提供帮助的专业机构、警方，等）。
149	If the suicidal person refuses to give permission to disclose information about their suicidal thoughts, the first aider may need to breach their confidentiality to ensure their safety.	如果想自杀者不同意急救人员向他人透露其自杀想法，则急救人员可能需要泄密以确保其安全。
150	If the suicidal person doesn't want the first aider to tell anyone about their suicidal thoughts, the first aider should not agree and explain why, e.g. 'I care about you too much to keep a secret like this'.	如果想自杀者不想让急救人员告诉任何人其自杀想法，则急救人员不应同意并解释为什么，例如“我太在乎你了，不能保守这样的秘密。你需要帮助，我是来帮你求助的”。
151	The first aider should treat the suicidal person with respect and involve them in decisions about who else knows about the suicidal crisis.	急救人员应尊重想自杀者，并与其共同决定其自杀危机还应告诉谁。
152	If the first aider needs to breach confidentiality to ensure the person’s safety, they should be transparent and tell the person who they will be notifying.	如果急救人员需要违反保密规定以确保想自杀者的安全，则急救人员应坦率地告诉想自杀者将要通知谁。
153	The first aider should keep in mind that it is much better to have the person angry at them for sharing their suicidal thoughts without their permission in order to obtain help than to lose the person to suicide.	急救人员应记住，宁可在未经当事人许可的情况下透露其自杀想法以获得帮助，让当事人对自己生气，也不能任凭其自杀而失去生命。
*Of which, 141 were from the MHFA guidelines of suicide for English-speaking countries and 11 were developed from panellists' comments.
# Statements order started with the alphabet of 'A' were developed from panellists' comments and endorsed for inclusion.

## Sheet: Table 3
Table 3. Statements in the questionnaire of Round 2 (n=12) and their endorsement rates (n of panellists=41)
Statement order	Statements in English	Statements in Chinese	Ratings (%)
	Section 1: identification of suicide risk and approaching	第一部分：识别自杀风险与初步接近
1	(Re-rated) If the first aider thinks someone might be having suicidal thoughts and feels unable to ask them, the first aider should find someone who is able to ask.	（再评）如果急救人员怀疑对方可能有自杀想法但感觉不好问对方或与对方互动时感到不自在，这时急救人员应找别人来问。	90.2439
	Section 2: Assessing seriousness of the suicide risk	第二部分：评估自杀风险
2	(Added) The first aider should ask the person about their attitudes towards suicide.	（新增）急救人员应询问想自杀者对于自杀的态度。	87.8049
3	(Added) The first aider should ask the person if they have discussed suicide with anyone else.	（新增）急救人员应询问想自杀者是否透露过自杀的想法给其他人。	97.561
4	(Added) The first aider should ask the person what they want to achieve by attempting suicide.	（新增）急救人员应询问想自杀者希望通过自杀达到什么目的。	95.122
	Section 3: Initial assistance	第三部分：初始协助
5	(Added) The first aider should ask the person about their living situation (e.g. if they live alone, with spouse or parents).	（新增）急救人员应询问想自杀者现在的居住情况（如，独居、和父母或爱人一起居住，等)。	100
6	(Added) The first aider should ask the person about other social support, such as trusted relatives or friends.	（新增）急救人员应询问想自杀者是否有其他社会支持资源，比如可以信赖的亲属或朋友。	100
7	(Added) If the suicidal person has the means to carry out their suicide plan, the first aider should take the suicidal tools away without the person's permission.	（新增）即使想自杀者不同意把自杀工具给急救人员，急救人员还是应该在可能的情况下拿走其自杀工具。	95.122
	Section 4: Talking with a suicidal person	第四部分：与想自杀者交谈
8	(Added) The first aider should let the person have some time alone in a safe place.	（新增）急救人员可以让想自杀者在安全的环境中有适度的独处时间。	87.8049
	Section 5: Safety plan	第五部分：安全计划
9	(Added) The first aider should write down the safety plan and leave it with the suicidal person.	（新增）急救人员应该将安全计划的内容列出清单，放在自杀者容易拿到的地方。	90.2439
10	(Added) The first aider should ask the person to make a verbal or written agreement with the safety plan.	（新增）急救人员可以要求想自杀者对于不自杀约定做出书面的或者口头的承诺。	92.6829
	Section 7: Confidentiality	第七部分：保密
11	(Added) The first aider should limit the suicide risk of the person to the relevant people (e.g. the legal guardian of the person, the professional institution or the police).	（新增）急救人员不应将自杀者的风险告知范围扩大化，即自杀风险仅可以告知必要的相关人员（如，想自杀者的合法监护人、可以提供帮助的专业机构、警方，等）。	90.2439
12	(Added) The first aider should not agree to keep the person's criminal conduct confidential.	（新增）急救人员不应同意为想自杀者的严重犯罪行为或意图保密。	92.6829
